# Supplementary material for: Pilot Screening of Cell-Free mtDNA in NIPT: Quality Control, Variant Calling, and Haplogroup Determination
Source: Genes (Basel). 2021 May 14;12(5):743. doi: 10.3390/genes12050743 (PMC8156457; doi:10.3390/genes12050743)
Supplement: Supplementary file 1 [file genes-12-00743-s001.zip]

Archive with 1 entries (1 files):
- genes-1137844-supplementary.pdf
